# Supplementary material for: Complete genome sequencing and investigation on the fiber-degrading potential of Bacillus amyloliquefaciens strain TL106 from the tibetan pig
Source: BMC Microbiol. 2022 Jul 29;22:186. doi: 10.1186/s12866-022-02599-7 (PMC9336001; doi:10.1186/s12866-022-02599-7)
Supplement: Supplementary file 2 — Additional file 2. [file 12866_2022_2599_MOESM2_ESM.zip]

Archive with 3 entries (2 files):
- ╘¡╩╝╩2╛▌/TL106_Chromosome.gbk
- ╘¡╩╝╩2╛▌/TL106_Plasmid.gbk
- ╘¡╩╝╩2╛▌/
