# Supplementary material for: Complete genome sequencing and investigation on the fiber-degrading potential of Bacillus amyloliquefaciens strain TL106 from the tibetan pig
Source: BMC Microbiol. 2022 Jul 29;22:186. doi: 10.1186/s12866-022-02599-7 (PMC9336001; doi:10.1186/s12866-022-02599-7)
Supplement: Supplementary file 2 — Additional file 2. [file 12866_2022_2599_MOESM2_ESM.zip › ╘¡╩╝╩2╛▌/TL106_Plasmid.gbk]

LOCUS       Plasmid                16916 bp    DNA     circular     08-JAN-2019
DEFINITION  . strain.
ACCESSION   Plasmid   
VERSION
KEYWORDS    .
SOURCE      .
  ORGANISM  .
            Unclassified.
REFERENCE   1  (bases 1 to 16916)
  AUTHORS   .
  TITLE     whole genome shotgun sequence
  JOURNAL   Unpublished
REFERENCE   2  (bases 1 to 16916)
  AUTHORS   .
  TITLE     Direct Submission
  JOURNAL   Submitted (08-JAN-2019) East China University of Science and
            Technology, Laboratory of Marine Biochemical Engineering, Meilong
            Road NO.130, shanghai 200237, China
FEATURES             Location/Qualifiers
     source          1..16916
                     /organism="."
                     /mol_type="genomic DNA"
                     /strain="."
     gene            174..326
                     /locus_tag="p_gene0001"
     CDS             174..326
                     /locus_tag="p_gene0001"
                     /codon_start=1
                     /product="hypothetical protein"
                     /translation="MKIETLSEAKKKMKELISDPQLNLPQHYPERSPKGIILLDQNNE
                     LHKELK"
     gene            complement(605..1033)
                     /locus_tag="p_gene0002"
     CDS             complement(605..1033)
                     /locus_tag="p_gene0002"
                     /codon_start=1
                     /product="Firmicute plasmid replication protein (RepL)"
                     /translation="MKKLRKQRGRNIYWGAVILDTFKALQDARLRGIDYKVLFYLCSEMKADDNKAFVKQKQI
                     AEALKCDKGNISKAIKHLCELQFIAKAENGFMINPHLFYVGKPDHLLREKRYQFDDLV
                     TGSSEKKRFNFNELESKLEIDEESL"
     gene            1266..1433
                     /locus_tag="p_gene0003"
     CDS             1266..1433
                     /locus_tag="p_gene0003"
                     /codon_start=1
                     /product="hypothetical protein"
                     /translation="MLGIALGIIGIILALLPETAQKIGSVITTYWLQLSITVIILLLL
                     FIYQQIKKRVS"
     gene            1652..2131
                     /locus_tag="p_gene0004"
     CDS             1652..2131
                     /locus_tag="p_gene0004"
                     /codon_start=1
                     /product="DNA-binding protein"
                     /translation="MDMGVKLSSKDVAKHLGIEPVTVRKYASMLEEQGYSFNKDSKGW
                     RLYTEDDVKTLEYLCTMTKINGHSLDETVKHIASLYRSKLTISDTATSLQDNPLVEFM
                     KRQEEFNRHMAERMEQFEKRQQERHETLTAALRESLETQRMIAATKQKKWWQFWKNN"
     gene            complement(2144..3571)
                     /locus_tag="p_gene0005"
     CDS             complement(2144..3571)
                     /locus_tag="p_gene0005"
                     /codon_start=1
                     /product="hypothetical protein"
                     /translation="MEKYKKDRLNGTQKHNQREFQKSKNENVDRGRSHLNYDLINGQP
                     ISYAQAVREKIEGRVKRKVRDDAVLVSEFLITASPDYMNGLSETEQRRYFEAAVDHLK
                     EKYTAENMLYATVHMDEATPHMHVGIVPITEDGRLSAKDFFNGKLKMKAIQDDFHRHM
                     VKSGFDLERGEPSEKKHENVHQYKINQRKAELERLNAEIALKEKRKAELEQQNQAVES
                     VVSVKKEALTAKTQEQRIPTIEYEKAGLFKKDKVTVPQHELENLYAYAEDQGKMAAQL
                     SRQLEVETEEKERWKSIAVEERERADSKDKVLLDLQTTMNEEVEKAKRGMRRKLTKEF
                     TEEQREELRQEVKEELSALKTENSELRTENMDLKRLTLSLSEQKDSEVKKHAETKKSL
                     KAERGRYGELLNFAQEQNKEFQSLNEENKTLRERVAVLEQWKDKMVQWAKEKLPRVRK
                     LAASFFRTAGMPREANKYKDQELER"
     CDS             complement(2144..3571)
                     /locus_tag="p_gene0005"
                     /codon_start=1
                     /product="plasmid recombination enzyme"
                     /translation="MEKYKKDRLNGTQKHNQREFQKSKNENVDRGRSHLNYDLINGQP
                     ISYAQAVREKIEGRVKRKVRDDAVLVSEFLITASPDYMNGLSETEQRRYFEAAVDHLK
                     EKYTAENMLYATVHMDEATPHMHVGIVPITEDGRLSAKDFFNGKLKMKAIQDDFHRHM
                     VKSGFDLERGEPSEKKHENVHQYKINQRKAELERLNAEIALKEKRKAELEQQNQAVES
                     VVSVKKEALTAKTQEQRIPTIEYEKAGLFKKDKVTVPQHELENLYAYAEDQGKMAAQL
                     SRQLEVETEEKERWKSIAVEERERADSKDKVLLDLQTTMNEEVEKAKRGMRRKLTKEF
                     TEEQREELRQEVKEELSALKTENSELRTENMDLKRLTLSLSEQKDSEVKKHAETKKSL
                     KAERGRYGELLNFAQEQNKEFQSLNEENKTLRERVAVLEQWKDKMVQWAKEKLPRVRK
                     LAASFFRTAGMPREANKYKDQELER"
     gene            complement(3930..4490)
                     /gene="lepB"
                     /locus_tag="p_gene0006"
     CDS             complement(3930..4490)
                     /gene="lepB"
                     /locus_tag="p_gene0006"
                     /codon_start=1
                     /product="S26 family signal peptidase"
                     /translation="MTKEKVSKKKSSILEWGKAIVIAVILALLIRNFLFEPYVVEGKS
                     MEPTLVNSERLFVNKTVKYIGNFKRGDIIILNGKEKGVHYVKRLIGLPGDTVEMKNDH
                     LFINGKQVKEPYLSSNKTNAESMGINLTGDFGPIKVPKGKYFVMGDNRQESMDSRNGL
                     GLFTKDDIQGTEEFVFFPFSNVRQAK"
     gene            complement(4578..5027)
                     /locus_tag="p_gene0007"
     CDS             complement(4578..5027)
                     /locus_tag="p_gene0007"
                     /codon_start=1
                     /product="hypothetical protein"
                     /translation="MAIRNILEKSKVLIIVGAVLCLMVSIISYPPLAKADTKDRTVNV
                     NASHGCTTVAKKANTSGVYLKVLSHGSGRNMLVYVDADANKGKGKRHWVNVSGKDKAS
                     LGKYVTKGNTYHLTNYAVERYGKGVPIRLCFDGDKGKINFLWSPDSR"
     gene            complement(5052..5513)
                     /locus_tag="p_gene0008"
     CDS             complement(5052..5513)
                     /locus_tag="p_gene0008"
                     /codon_start=1
                     /product="hypothetical protein"
                     /translation="MVINSLKRSQMLLPLTIILSLLLTVGYALLPVKDSSIAKADTVD
                     KTFSTTSGKAWTSVAKKANTSGVYVKVKKGERVLVSVFADANKGKGKRKWVNVSGSSG
                     GSLGTYVSSGHTYHLTNYAVERYGKGVPIRLLVDKGGKSGKVEFLWSPDSR"
     gene            complement(5706..6725)
                     /locus_tag="p_gene0009"
     CDS             complement(5706..6725)
                     /locus_tag="p_gene0009"
                     /codon_start=1
                     /product="REP_BACAM RecName: Full=Protein rep; AltName:
                     Full=Replication protein"
                     /translation="MYSSENDYSILEDKTATGKKRDWRGKKRRANLMAEHYEALEKRI
                     GAPYYGKKAERLSECAEHLSFKRDPETGRLKLYQAHFCKVRLCPMCAWRRSLKIAYHN
                     KLIIEEANRQYGCGWIFLTLTVRNVKGERLKPQISEMMEGFRKLFQYKKVKTSVLGFF
                     RALEITKNHEEDTYHPHFHVLLPVKRNYFGKNYIKQAEWTSLWKRAMKLDYTPIVDIR
                     RVKGRVKIDAEQIESDVREAMMEQKAVLEISKYPVKDTDVVRGSKVTDDNLNTVFYLD
                     DALSARRLIGYGGILKEIHKELNLGDAEGGDLVKIEEEDDEVANGAFEVMAYWHPGIK
                     NYILK"
     gene            6724..6888
                     /locus_tag="p_gene0010"
     CDS             6724..6888
                     /locus_tag="p_gene0010"
                     /codon_start=1
                     /product="hypothetical protein"
                     /translation="MNKETPSDASPLAIYYFGLVTLNNSRRSFYLSKRRKNLDTQGIN
                     KVFQNDVVAI"
     gene            7287..8399
                     /locus_tag="p_gene0011"
     CDS             7287..8399
                     /locus_tag="p_gene0011"
                     /codon_start=1
                     /product="aspartate phosphatase"
                     /translation="MEKVETKVEFEKVARNLNDWYRVIKQNNIPKATAMREKIVKTLP
                     DMEENQNVLLYFNLIDSRFKLMTENYSESGNLLGKVKYETLETTTDDMIQYYFYLFNG
                     MYHFYEKDFIEAINFYRIAENKLNKVPDEIERAEFHFQTAIAYYEIRQNFFSLNHAEK
                     ALESFKAHEDYTNRVIKCTMLFAMNKVDLQQWEEAISLYKHAIHIASQNKDGHSEGLG
                     HFNLGVCFERQELLEEAKDHFQKALAIPAHCESVYSIRSMYMLSRVFYKLGSKEMARE
                     WGNKALAYAEKVNEQVYKTKLNLIYFLYDATDSASFDLNMNVLKEKNLWSDVADLSLN
                     AALYYKKQENADLSSKYFEEACIAKDQILKLTEALS"
     gene            8396..8533
                     /locus_tag="p_gene0012"
     CDS             8396..8533
                     /locus_tag="p_gene0012"
                     /codon_start=1
                     /product="hypothetical protein"
                     /translation="MKKRTVLITAAILGLLLVSGNDFGTNERGALGLNDFQTAENGAL
                     G"
     gene            complement(8530..8622)
                     /locus_tag="p_gene0013"
     CDS             complement(8530..8622)
                     /locus_tag="p_gene0013"
                     /codon_start=1
                     /product="hypothetical protein"
                     /translation="MEGHVLKIEYKGISVLENKKADSWESAVIL"
     gene            8698..8886
                     /locus_tag="p_gene0014"
     CDS             8698..8886
                     /locus_tag="p_gene0014"
                     /codon_start=1
                     /product="hypothetical protein"
                     /translation="MLVLIKNPEEPKLKIETLSEAKKKMKELISDPQLNLPQHYPERS
                     PKGIILLDQNNELHKELK"
     gene            complement(9165..9593)
                     /locus_tag="p_gene0015"
     CDS             complement(9165..9593)
                     /locus_tag="p_gene0015"
                     /codon_start=1
                     /product="Firmicute plasmid replication protein (RepL)"
                     /translation="MKKLRKQRGRNIYWGAVILDTFKALQDARLRGIDYKVLFYLCSEMKADDNKAFVKQKQI
                     AEALKCDKGNISKAIKHLCELQFIAKAENGFMINPHLFYVGKPDHLLREKRYQFDDLV
                     TGSSEKKRFNFNELESKLEIDEESL"
     gene            9829..9996
                     /locus_tag="p_gene0016"
     CDS             9829..9996
                     /locus_tag="p_gene0016"
                     /codon_start=1
                     /product="hypothetical protein"
                     /translation="MLGIALGIIGIILALLPETAQKIGSVITTYWLQLSITVIILLLL
                     FIYQQIKKRVS"
     gene            10215..10694
                     /locus_tag="p_gene0017"
     CDS             10215..10694
                     /locus_tag="p_gene0017"
                     /codon_start=1
                     /product="DNA-binding protein"
                     /translation="MDMGVKLSSKDVAKHLGIEPVTVRKYASMLEEQGYSFNKDSKGW
                     RLYTEDDVKTLEYLCTMTKINGHSLDETVKHIASLYRSKLTISDTATSLQDNPLVEFM
                     KRQEEFNRHMAERMEQFEKRQQERHETLTAALRESLETQRMIAATKQKKWWQFWKNN"
     gene            complement(10707..12134)
                     /locus_tag="p_gene0018"
     CDS             complement(10707..12134)
                     /locus_tag="p_gene0018"
                     /codon_start=1
                     /product="plasmid recombination enzyme"
                     /translation="MEKYKKDRLNGTQKHNQREFQKSKNENVDRGRSHLNYDLINGQP
                     ISYAQAVREKIEGRVKRKVRDDAVLVSEFLITASPDYMNGLSETEQRRYFEAAVDHLK
                     EKYTAENMLYATVHMDEATPHMHVGIVPITEDGRLSAKDFFNGKLKMKAIQDDFHRHM
                     VKSGFDLERGEPSEKKHENVHQYKINQRKAELERLNAEIALKEKRKAELEQQNQAVES
                     VVSVKKEALTAKTQEQRIPTIEYEKAGLFKKDKVTVPQHELENLYAYAEDQGKMAAQL
                     SRQLEVETEEKERWKSIAVEERERADSKDKVLLDLQTTMNEEVEKAKRGMRRKLTKEF
                     TEEQREELRQEVKEELSALKTENSELRTENMDLKRLTLSLSEQKDSEVKKHAETKKSL
                     KAERGRYGELLNFAQEQNKEFQSLNEENKTLRERVAVLEQWKDKMVQWAKEKLPRVRK
                     LAASFFRTAGMPREANKYKDQELER"
     gene            complement(12493..13053)
                     /gene="lepB"
                     /locus_tag="p_gene0019"
     CDS             complement(12493..13053)
                     /gene="lepB"
                     /locus_tag="p_gene0019"
                     /codon_start=1
                     /product="S26 family signal peptidase"
                     /translation="MTKEKVSKKKSSILEWGKAIVIAVILALLIRNFLFEPYVVEGKS
                     MEPTLVNSERLFVNKTVKYIGNFKRGDIIILNGKEKGVHYVKRLIGLPGDTVEMKNDH
                     LFINGKQVKEPYLSSNKTNAESMGINLTGDFGPIKVPKGKYFVMGDNRQESMDSRNGL
                     GLFTKDDIQGTEEFVFFPFSNVRQAK"
     gene            complement(13141..13590)
                     /locus_tag="p_gene0020"
     CDS             complement(13141..13590)
                     /locus_tag="p_gene0020"
                     /codon_start=1
                     /product="hypothetical protein"
                     /translation="MAIRNILEKSKVLIIVGAVLCLMVSIISYPPLAKADTKDRTVNV
                     NASHGCTTVAKKANTSGVYLKVLSHGSGRNMLVYVDADANKGKGKRHWVNVSGKDKAS
                     LGKYVTKGNTYHLTNYAVERYGKGVPIRLCFDGDKGKINFLWSPDSR"
     gene            complement(13615..14076)
                     /locus_tag="p_gene0021"
     CDS             complement(13615..14076)
                     /locus_tag="p_gene0021"
                     /codon_start=1
                     /product="hypothetical protein"
                     /translation="MVINSLKRSQMLLPLTIILSLLLTVGYALLPVKDSSIAKADTVD
                     KTFSTTSGKAWTSVAKKANTSGVYVKVKKGERVLVSVFADANKGKGKRKWVNVSGSSG
                     GSLGTYVSSGHTYHLTNYAVERYGKGVPIRLLVDKGGKSGKVEFLWSPDSR"
     gene            complement(14269..15288)
                     /locus_tag="p_gene0022"
     CDS             complement(14269..15288)
                     /locus_tag="p_gene0022"
                     /codon_start=1
                     /product="REP_BACAM RecName: Full=Protein rep; AltName:
                     Full=Replication protein"
                     /translation="MYSSENDYSILEDKTATGKKRDWRGKKRRANLMAEHYEALEKRI
                     GAPYYGKKAERLSECAEHLSFKRDPETGRLKLYQAHFCKVRLCPMCAWRRSLKIAYHN
                     KLIIEEANRQYGCGWIFLTLTVRNVKGERLKPQISEMMEGFRKLFQYKKVKTSVLGFF
                     RALEITKNHEEDTYHPHFHVLLPVKRNYFGKNYIKQAEWTSLWKRAMKLDYTPIVDIR
                     RVKGRVKIDAEQIESDVREAMMEQKAVLEISKYPVKDTDVVRGSKVTDDNLNTVFYLD
                     DALSARRLIGYGGILKEIHKELNLGDAEGGDLVKIEEEDDEVANGAFEVMAYWHPGIK
                     NYILK"
     gene            15287..15451
                     /locus_tag="p_gene0023"
     CDS             15287..15451
                     /locus_tag="p_gene0023"
                     /codon_start=1
                     /product="hypothetical protein"
                     /translation="MNKETPSDASPLAIYYFGLVTLNNSRRSFYLSKRRKNLDTQGIN
                     KVFQNDVVAI"
     gene            16819..16914
                     /locus_tag="p_gene0024"
     CDS             16819..16914
                     /locus_tag="p_gene0024"
                     /codon_start=1
                     /product="aspartate phosphatase"
                     /translation="MWSDVADLSLNAALYYKKQENADLSSKYFEEA"
ORIGIN      
        1 ctgcttttta ttttcaagca cactaatgcc cttatattcg attttaagga catgcccttc
       61 cattaggtcg attttttgga taaaagccca cagaaacgaa tctgagcatt ctcagaggca
      121 tttctcattc catcgctcat gttagtatta aaaaaaaccc ggaggaacca aaattgaaaa
      181 tcgaaacact ctctgaagca aaaaagaaaa tgaaagaact gatctctgat ccgcagctca
      241 acttaccgca gcattatccg gaacgaagcc ccaaaggaat cattttgctc gatcaaaaca
      301 acgagttaca caaagaatta aagtgacttg attgggcttt gcccaaaccc accaacggac
      361 ggccgttgga ttccaatatt tcaatccccc caacccccgc ttcttcgggg ggctccctcg
      421 ccggttggcg tcaaacaaac gggtttgttt gagtgctgaa agggttcggg tggcgctggg
      481 tgagtcaact ccttaatcct ccctacggtc cggttaccgt tgactcacgc caggagcgca
      541 acactatcta aaaaaccctc ttgcttttat ttcagcaaac caacgatata taggatttgt
      601 ttgattacaa ggattcttca tcgatttcga gttttgattc cagctcatta aaattaaaac
      661 gttttttctc cgaagaacca gtaaccaaat catcgaattg gtatcgtttt tctcgtagca
      721 gatgatcagg ctttcctaca taaaaaagat ggggatttat cataaagcca ttttcagctt
      781 ttgctataaa ctgaagttca cataaatgct taatagcctt tgatatatta cctttatcac
      841 acttaagagc ttctgcaatt tgcttttgtt taacaaaagc cttattatca tcagctttca
      901 tctcactaca caaataaaat aaaaccttgt aatcaatccc cctcaacctt gcatcttgca
      961 aagctttaaa agtatccaaa atcacagcac cccaataaat atttcgtcct ctttgctttc
     1021 tcaacttctt cacctctcca aactttctta aagttgtata taaaacaata tatcagaagt
     1081 tttattgaaa aataaacaac ttagttatgt aaaaatgaca actttttttc ttgtgtatat
     1141 ttactataaa ccctttataa taaagggttt aatcaagtta attcgcttat tgtatcggtt
     1201 gctaatatat aataagaaga tttattataa aatcacacaa aaaagaggtg agacaaatag
     1261 aaaaaatgtt aggcatcgcc ctcgggatca taggaataat tttagctctc ctcccagaaa
     1321 ccgctcaaaa aatcggatct gttatcacta cttattggtt acaacttagc ataactgtaa
     1381 tcatccttct gttgttattt atataccaac agataaaaaa gagggtctcc taagcccctc
     1441 tttttcattg agtcatacct ttaatgattc aattactcat cacaacaaac tcaaacacaa
     1501 aagaacccag tcagtctcct gtcatggctg ggtttttctc ttgtttaggt atgcagcgct
     1561 ccttttgaaa tgcacccttt tcaataaagg gtgcaacact taaaggtgtc tggcctcgcc
     1621 atagcgaacc ttttttacga ggtgatacgt gatggacatg ggagtcaaat tatcgtcaaa
     1681 ggacgttgca aaacacctcg gtatagagcc agtgactgtc cgcaaatatg ccagtatgct
     1741 tgaagaacaa ggctactcct tcaataaaga ttcaaaagga tggcgactct ataccgagga
     1801 tgacgtaaag actttagagt atctatgtac aatgactaag atcaatggac actcactcga
     1861 cgaaacagta aagcatatag caagcctata tcgttcaaaa ctgaccatat cggataccgc
     1921 tacatcgcta caggacaatc ctttggtcga attcatgaaa cgacaggaag aattcaaccg
     1981 ccacatggca gaacggatgg aacaattcga aaaaagacag caagaaaggc acgagacact
     2041 cactgccgca ttacgggagt cgctggagac acaaagaatg atcgcagcca ctaaacaaaa
     2101 aaagtggtgg caattttgga agaacaacta atgctgccaa cagtcaccgc tctaattctt
     2161 ggtccttgta tttattcgct tctctaggca ttccagccgt acggaaaaac gatgccgcta
     2221 atttccgcac tcttggcaac ttctctttag cccactgcac cattttgtct ttccactgtt
     2281 ccagtacggc cacccgctct cttagcgtct tattttcctc gttcagcgac tgaaactcct
     2341 tattctgctc ttgggcgaag ttcagcagct caccatacct gcctctttcc gctttaaggc
     2401 tttttttcgt ttcggcgtgc tttttgacct cactgtcttt ttgttcgctc agagacagcg
     2461 taagccgctt caaatccata ttctccgttc ttagttcgct gttttctgtt ttcagagcag
     2521 acagctcttc tttcacttcc tgacggagtt cttcccgctg ctcttccgta aattctttag
     2581 tcagcttccg ccgcatcccc ctttttgctt tttcgacctc ctcattcata gtcgtctgca
     2641 gatccaagag caccttatct ttcgaatctg cccgttccct ttcttcgacg gctatggact
     2701 tccaccgttc cttctcttcc gtttccactt caagttgccg cgacagttgc gccgccattt
     2761 tcccttgatc ttccgcataa gcatacaaat tttcaagttc atgctgcggc acagtcacct
     2821 tgtctttttt gaaaagaccg gctttttcat actcaatggt cgggatcctc tgctcttgcg
     2881 ttttggccgt cagcgcttct tttttgacgg aaaccactga ttcgaccgct tggttctgct
     2941 gctccaattc cgctttccgt ttttccttca aagcgatctc agcgttcagc cgctcaagct
     3001 ccgctttccg ctgattgatt ttgtactggt gaacattttc atgcttcttt tcgcttggtt
     3061 ctccccgctc caagtcaaaa ccgctcttca ccatatgcct gtgaaaatca tcctgaatag
     3121 ctttcatctt cagcttaccg ttaaagaaat ctttagcaga aagccggccg tcctcggtga
     3181 tcggcacaat cccgacatgc atatgcgggg tcgcttcatc catatgtacc gtggcataca
     3241 acatattttc cgcagtgtat ttctctttca gatgatccac cgccgcttca aaatagcgcc
     3301 gctgctccgt ctcgctcaac ccgttcatgt agtcaggact ggccgtaatc aaaaactcac
     3361 tcaccagaac ggcatcgtcc cgcactttcc gtttgaccct gccctcaatt ttttcacgaa
     3421 ccgcctgtgc gtagctaatc ggctgaccat taatcagatc gtaattgaga tgcgaccggc
     3481 cacgatcaac gttttcattt ttgctttttt gaaattctcg ctgattgtgt ttttgcgttc
     3541 cattcagtct atctttcttg tatttttcca tcctgataac cgcataattt gccacacgaa
     3601 tcccccaata tataccactc tattagggtt atgataacac aaaatttcag ttttggtgta
     3661 acgcactaca ccaaattgtt cctacggatt caatttggac gtgcgacctg cggtgccggt
     3721 ggctctctca ttctcgctat cgcatcaaaa gttcgtgcca ctggtcggcc acatgccgac
     3781 ccgattttct gccaataagt gatcggcaga aaatcggaaa atcctttccc ctctcacagc
     3841 atttaatata tatgaacatt ttgttctatg tattaaattt tcaaagaaaa ataaaaaaca
     3901 gacctcatag cctgtttcag tctgaaaaat tatttagctt gacgcacatt actaaacgga
     3961 aaaaaaacaa actcttcagt tccctgaata tcatctttag taaagagacc aagaccgtta
     4021 cgactgtcca tggattcttg tcggttatca cccataacaa aatatttacc ttttggaact
     4081 ttaattggcc caaaatcccc tgtaaggttt attcccatac tctcagcatt tgttttatta
     4141 gaggacaaat atggttcctt cacttgtttt ccattaataa aaaggtggtc attcttcatt
     4201 tctacagtgt ctccaggtaa accaattaat cgctttacat agtgtacgcc tttttccttt
     4261 ccgtttaaaa ttataatatc tcctcgttta aaattgccta tatacttaac cgtcttattc
     4321 acaaataatc tttctgaatt aaccaaagtg ggttccatag atttaccttc taccacatac
     4381 ggctcaaaca aaaaattccg aataagaaga gcaagtataa cggctatcac aatagccttg
     4441 ccccactcta aaatagagct cttcttttta gaaacttttt cttttgtcaa agaaatttcc
     4501 tcctccgcat tttcaaaact cgcttatcac attttaccaa aatcaaaata aaaaagcagg
     4561 attaatcctg cttctcatca tctactatcc ggactccaaa ggaaattaat tttcccttta
     4621 tctccatcga aacaaagtct aataggaact ccctttccgt atctttcaac agcataattg
     4681 gtaaggtgat acgtgttccc ctttgtaaca tatttaccta gactagcttt atcttttcca
     4741 gaaacattta cccagtgcct ttttcctttt cctttgttcg catcagcatc gacgtaaaca
     4801 agcatattcc gaccacttcc atgagacaat actttcaaat aaacaccact agtatttgct
     4861 ttttttgcaa cagtagtaca accatgtgat gcattaacat ttacagttct gtcctttgta
     4921 tctgccttag ccaaaggagg ataagaaatt attgaaacca ttaaacataa aacagctcca
     4981 actataatta atactttact tttttctaaa atatttcgaa tagccatata atacactcct
     5041 taacttaaat tttatctgga gtctggactc caaagaaatt caacttttcc agacttaccg
     5101 cctttatcaa caagtaaacg tataggaact ccctttccat atctttcaac agcataattg
     5161 gtaagatgat atgtatgtcc tgaagataca taagtaccta aactgcctcc agagctacca
     5221 gaaacgttta cccattttct ttttcctttg cccttatttg catcagcaaa gacagaaact
     5281 agcactcttt cacctttttt caccttaacg taaactccac tagtgtttgc tttttttgct
     5341 actgaagtcc aagcctttcc gctagtggtt gaaaatgtct tatctactgt atcagcttta
     5401 gctatagatg agtctttaac aggaagcaac gcataaccaa cagttaataa taaagacaaa
     5461 ataattgtta agggcagaag catttggctt ctttttaatg aattaataac catagaagtc
     5521 tcctttccat taattaaaaa tatatacaat agtacgatag tacatttttg tttattattg
     5581 gtttttaatt ttgtttttta aggaaaaatt aaggatttaa tcaaaataga ggtttttttg
     5641 tcatataacg cattttgtta attcaaacac ggcataaaaa aaagaccttt tgagggtctc
     5701 tttttttatt tgagtatgta attcttaatg ccaggatgcc aataagccat gacttcaaat
     5761 gcaccatttg caacttcgtc atcttcttcc tcaatcttga caagatcgcc gccctccgca
     5821 tcaccaaggt tcagctcctt atgaatttcc ttcaaaatac caccgtaccc gatcagtctg
     5881 cgggctgaaa gcgcatcatc caagtaaaac acagtattca aattatcatc cgtcaccttg
     5941 ctcccacgca caacatcagt atctttcact ggatacttag aaatctccaa aacagctttt
     6001 tgctccatca tcgcttctcg tacatcactc tctatctgct cggcatcaat tttaactctt
     6061 cccttgaccc ttcgaatatc gacgatcgga gtgtagtcca acttcatagc tcttttccaa
     6121 aggctcgtcc attccgcttg cttgatgtaa tttttaccga aataatttct cttcacaggt
     6181 aacaacacat ggaaatgagg atgatatgta tcttcttcat gatttttagt gatctctaaa
     6241 gctctgaaaa atccaagaac agaggtcttt acttttttat actgaaaaag cttccgaaaa
     6301 ccttccatca tctcagaaat ttgtggcttc aggcgttctc ccttaacatt tcgaaccgtc
     6361 aacgtcaaaa aaatccatcc gcagccatac tgtcgattcg cttcctcaat aatcagcttg
     6421 ttatgataag caatttttaa cgacctgcgc cacgcacaca tcggacataa cctcacttta
     6481 caaaaatggg cttgatacag tttcaatctg cccgtttccg ggtctctttt aaacgacaga
     6541 tgctctgcac attcagataa acgctcagcc tttttgccat agtaaggcgc tccgattctt
     6601 ttctccaatg cttcataatg ctccgccata agattggccc gtctcttttt tcctctccaa
     6661 tcccgctttt tacctgttgc agttttatct tcgaggatgc tataatcatt ttcagatgaa
     6721 tacatgaaca aagaaactcc ttctgatgct agtcctctag caatctatta ttttggtttg
     6781 gtcaccttaa ataatagcag aaggagtttt tacctgtcaa aaaggcgtaa aaaccttgac
     6841 acacaaggca ttaataaggt ttttcaaaat gatgttgttg ctatatagta tcaagataag
     6901 aaaagacccg attttggcta tgccaaaatc gcaaaaaagc ccgctgaaac cagccggctt
     6961 tttttaaaac ccaaaaacct taaaacccaa agattaaaac cgttcttccc ccgtaggggg
     7021 gagatttttt ttgaaaaaat cgacctgccg ctgttatata aatcaggttg cattcctcga
     7081 attgcgcttt ttcatttcag tcacccaccc tcctaatcat tatttgctgt tcaagtagaa
     7141 agacggctat cagctgaaaa tttcatcgaa ccaccccttt catccaaaca aagccgcttt
     7201 ttgaaaattt cttcaaatca ggcccttatt ttgagataat acagaataat acaaaaagtt
     7261 accaattttg aaagagaaaa ggaaggatgg agaaggtgga gaccaaagta gagtttgaaa
     7321 aagtcgctcg caaccttaac gattggtata gggtcatcaa acaaaacaat attcccaaag
     7381 ctacagccat gcgggaaaag atcgtaaaga cactgccaga catggaagaa aatcagaacg
     7441 tacttctata tttcaatctc atagactctc gctttaaact gatgactgaa aattatagtg
     7501 aatcaggaaa tcttcttgga aaagtgaaat acgaaacact ggagacaacc acagacgaca
     7561 tgatccagta ttatttttat cttttcaacg gcatgtacca cttttacgaa aaagacttca
     7621 tcgaagcgat caacttctac agaattgcag agaacaagct caacaaagtg ccggacgaaa
     7681 tagaaagggc tgaattccac tttcaaactg cgattgctta ttatgaaatc cgccagaact
     7741 ttttctcttt aaatcatgcc gaaaaagcgc ttgaaagctt taaagcacac gaagactaca
     7801 ctaaccgagt aattaaatgc accatgcttt ttgcgatgaa taaagttgac ttgcagcaat
     7861 gggaagaagc catctcttta tacaaacatg ccatacatat tgcttcccaa aataaagacg
     7921 gacactctga aggcttaggt catttcaatt taggcgtatg ctttgagaga caggaactcc
     7981 ttgaagaagc aaaagaccac tttcagaaag ctttggccat cccggcacat tgcgaatccg
     8041 tttattcgat ccgctccatg tacatgttaa gccgcgtttt ttacaaatta ggatcaaaag
     8101 agatggcacg ggaatggggc aacaaagcac ttgcatatgc tgaaaaagta aacgaacaag
     8161 tatataagac caaactgaac ctcatatact ttctatacga tgcaaccgat tcggcatctt
     8221 ttgacttgaa tatgaatgta ctcaaagaga aaaatttgtg gtcggatgtc gctgatctat
     8281 cgctaaatgc cgctctgtat tacaaaaagc aggagaacgc tgatctgtca tctaaatatt
     8341 ttgaggaagc ttgcatagct aaagatcaaa tattaaagct tacggaggcg ttatcatgaa
     8401 aaaacgtact gttttaatca ccgctgccat tctcggactg cttcttgtat ccggcaacga
     8461 tttcggcaca aacgaaagag gagcattggg cttaaatgat ttccaaacag ccgaaaatgg
     8521 agcactgggc taaagaataa cggcagactc ccaagagtct gcttttttat tttcaagcac
     8581 actaatgccc ttatattcga ttttaaggac atgcccttcc attaggtcga ttttttggat
     8641 aaaagcccac agaaacgaat ctgagcattc tcagaggcat ttctcattcc atcgctcatg
     8701 ttagtattaa taaaaaaccc ggaggaacca aaattgaaaa tcgaaacact ctctgaagca
     8761 aaaaagaaaa tgaaagaact gatctctgat ccgcagctca acttaccgca gcattatccg
     8821 gaacgaagcc ccaaaggaat cattttgctc gatcaaaaca acgagttaca caaagaatta
     8881 aagtgacttg attgggcttt gcccaaaccc accaacggac ggccgttgga ttccaatatt
     8941 tcaatccccc aaccccccgc ttcttcgggg ggctccctcg ccggttggcg tcaaacaaac
     9001 gggtttgttt gagtgctgaa agggttcggg tggcgctggg tgagtcaact ccttaatcct
     9061 ccctacggtc cggttaccgt tgactcacgc caggagcgca acactatcta aaaaaccctc
     9121 ttgcttttat ttcagcaaac caacgatata taggatttgt ttgattacaa ggattcttca
     9181 tcgatttcga gttttgattc cagctcatta aaattaaaac gttttttctc cgaagaacca
     9241 gtaaccaaat catcgaattg gtatcgtttt tctcgtagca gatgatcagg ctttcctaca
     9301 taaaaaagat ggggatttat cataaagcca ttttcagctt ttgctataaa ctgaagttca
     9361 cataaatgct taatagcctt tgatatatta cctttatcac acttaagagc ttctgcaatt
     9421 tgcttttgtt taacaaaagc cttattatca tcagctttca tctcactaca caaataaaat
     9481 aaaaccttgt aatcaatccc cctcaacctt gcatcttgca aagctttaaa agtatccaaa
     9541 atcacagcac cccaataaat atttcgtcct ctttgctttc tcaacttctt cacctctcca
     9601 aactttctta aagttgtata taaaacaata tatcagaagt tttattgaaa aataaacaac
     9661 ttagttatgt aaaaatgaca actttttttc ttgtgtatat ttactataaa ccctttataa
     9721 taaagggttt aatcaagtta attcgcttat tgtatcggtt gctaatatat aataagaaga
     9781 tttattataa aatcacacaa aaaagaagag gtgagacaaa tagaaaaaat gttaggcatc
     9841 gccctcggga tcataggaat aattttagct ctcctcccag aaaccgctca aaaaatcgga
     9901 tctgttatca ctacttattg gttacaactt agcataactg taatcatcct tctgttgtta
     9961 tttatatacc aacagataaa aaagagggtc tcctaagccc ctctttttca ttgagtcata
    10021 cctttaatga ttcaattact catcacaaca aactcaaaca caaaagaacc cagtcagtct
    10081 cctgtcatgg ctgggttttt ctcttgttta ggtatgcagc gctccttttg aaatgcaccc
    10141 ttttcaataa agggtgcaac acttaaaggt gtctggcctc gccatagcga acctttttta
    10201 cgaggtgata cgtgatggac atgggagtca aattatcgtc aaaggacgtt gcaaaacacc
    10261 tcggtataga gccagtgact gtccgcaaat atgccagtat gcttgaagaa caaggctact
    10321 ccttcaataa agattcaaaa ggatggcgac tctataccga ggatgacgta aagactttag
    10381 agtatctatg tacaatgact aagatcaatg gacactcact cgacgaaaca gtaaagcata
    10441 tagcaagcct atatcgttca aaactgacca tatcggatac cgctacatcg ctacaggaca
    10501 atcctttggt cgaattcatg aaacgacagg aagaattcaa ccgccacatg gcagaacgga
    10561 tggaacaatt cgaaaaaaga cagcaagaaa ggcacgagac actcactgcc gcattacggg
    10621 agtcgctgga gacacaaaga atgatcgcag ccactaaaca aaaaaagtgg tggcaatttt
    10681 ggaagaacaa ctaatgctgc caacagtcac cgctctaatt cttggtcctt gtatttattc
    10741 gcttctctag gcattccagc cgtacggaaa aacgatgccg ctaatttccg cactcttggc
    10801 aacttctctt tagcccactg caccattttg tctttccact gttccagtac ggccacccgc
    10861 tctcttagcg tcttattttc ctcgttcagc gactgaaact ccttattctg ctcttgggcg
    10921 aagttcagca gctcaccata cctgcctctt tccgctttaa ggcttttttt cgtttcggcg
    10981 tgctttttga cctcactgtc tttttgttcg ctcagagaca gcgtaagccg cttcaaatcc
    11041 atattctccg ttcttagttc gctgttttct gttttcagag cagacagctc ttctttcact
    11101 tcctgacgga gttcttcccg ctgctcttcc gtaaattctt tagtcagctt ccgccgcatc
    11161 cccctttttg ctttttcgac ctcctcattc atagtcgtct gcagatccaa gagcacctta
    11221 tctttcgaat ctgcccgttc cctttcttcg acggctatgg acttccaccg ttccttctct
    11281 tccgtttcca cttcaagttg ccgcgacagt tgcgccgcca ttttcccttg atcttccgca
    11341 taagcataca aattttcaag ttcatgctgc ggcacagtca ccttgtcttt tttgaaaaga
    11401 ccggcttttt catactcaat ggtcgggatc ctctgctctt gcgttttggc cgtcagcgct
    11461 tcttttttga cggaaaccac tgattcgacc gcttggttct gctgctccaa ttccgctttc
    11521 cgtttttcct tcaaagcgat ctcagcgttc agccgctcaa gctccgcttt ccgctgattg
    11581 attttgtact ggtgaacatt ttcatgcttc ttttcgcttg gttctccccg ctccaagtca
    11641 aaaccgctct tcaccatatg cctgtgaaaa tcatcctgaa tagctttcat cttcagctta
    11701 ccgttaaaga aatctttagc agaaagccgg ccgtcctcgg tgatcggcac aatcccgaca
    11761 tgcatatgcg gggtcgcttc atccatatgt accgtggcat acaacatatt ttccgcagtg
    11821 tatttctctt tcagatgatc caccgccgct tcaaaatagc gccgctgctc cgtctcgctc
    11881 aacccgttca tgtagtcagg actggccgta atcaaaaact cactcaccag aacggcatcg
    11941 tcccgcactt tccgtttgac cctgccctca attttttcac gaaccgcctg tgcgtagcta
    12001 atcggctgac cattaatcag atcgtaattg agatgcgacc ggccacgatc aacgttttca
    12061 tttttgcttt tttgaaattc tcgctgattg tgtttttgcg ttccattcag tctatctttc
    12121 ttgtattttt ccatcctgat aaccgcataa tttgccacac gaatccccca atatatacca
    12181 ctctattagg gttatgataa cacaaaattt cagttttggt gtaacgcact acaccaaatt
    12241 gttcctacgg attcaatttg gacgtgcgac ctgcggtgcc ggtggctctc tcattctcgc
    12301 tatcgcatca aaagttcgtg ccactggtcg gccacatgcc gacccgattt tctgccaata
    12361 agtgatcggc agaaaatcgg aaaatccttt cccctctcac agcatttaat atatatgaac
    12421 attttgttct atgtattaaa ttttcaaaga aaaataaaaa acagacctca tagcctgttt
    12481 cagtctgaaa aattatttag cttgacgcac attactaaac ggaaaaaaaa caaactcttc
    12541 agttccctga atatcatctt tagtaaagag accaagaccg ttacgactgt ccatggattc
    12601 ttgtcggtta tcacccataa caaaatattt accttttgga actttaattg gcccaaaatc
    12661 ccctgtaagg tttattccca tactctcagc atttgtttta ttagaggaca aatatggttc
    12721 cttcacttgt tttccattaa taaaaaggtg gtcattcttc atttctacag tgtctccagg
    12781 taaaccaatt aatcgcttta catagtgtac gcctttttcc tttccgttta aaattataat
    12841 atctcctcgt ttaaaattgc ctatatactt aaccgtctta ttcacaaata atctttctga
    12901 attaaccaaa gtgggttcca tagatttacc ttctaccaca tacggctcaa acaaaaaatt
    12961 ccgaataaga agagcaagta taacggctat cacaatagcc ttgccccact ctaaaataga
    13021 gctcttcttt ttagaaactt tttcttttgt caaagaaatt tcctcctccg cattttcaaa
    13081 actcgcttat cacattttac caaaatcaaa ataaaaaagc aggattaatc ctgcttctca
    13141 tcatctacta tccggactcc aaaggaaatt aattttccct ttatctccat cgaaacaaag
    13201 tctaatagga actccctttc cgtatctttc aacagcataa ttggtaaggt gatacgtgtt
    13261 cccctttgta acatatttac ctagactagc tttatctttt ccagaaacat ttacccagtg
    13321 cctttttcct tttcctttgt tcgcatcagc atcgacgtaa acaagcatat tccgaccact
    13381 tccatgagac aatactttca aataaacacc actagtattt gctttttttg caacagtagt
    13441 acaaccatgt gatgcattaa catttacagt tctgtccttt gtatctgcct tagccaaagg
    13501 aggataagaa attattgaaa ccattaaaca taaaacagct ccaactataa ttaatacttt
    13561 acttttttct aaaatatttc gaatagccat ataatacact ccttaactta aattttatct
    13621 ggagtctgga ctccaaagaa attcaacttt tccagactta ccgcctttat caacaagtaa
    13681 acgtatagga actccctttc catatctttc aacagcataa ttggtaagat gatatgtatg
    13741 tcctgaagat acataagtac ctaaactgcc tccagagcta ccagaaacgt ttacccattt
    13801 tctttttcct ttgcccttat ttgcatcagc aaagacagaa actagcactc tttcaccttt
    13861 tttcacctta acgtaaactc cactagtgtt tgcttttttt gctactgaag tccaagcctt
    13921 tccgctagtg gttgaaaatg tcttatctac tgtatcagct ttagctatag atgagtcttt
    13981 aacaggaagc aacgcataac caacagttaa taataaagac aaaataattg ttaagggcag
    14041 aagcatttgg cttcttttta atgaattaat aaccatagaa gtctcctttc cattaattaa
    14101 aaatatatac aatagtacga tagtacattt ttgtttatta ttggttttta attttgtttt
    14161 ttaaggaaaa attaaggatt taatcaaaat agaggttttt ttgtcatata acgcattttg
    14221 ttaattcaaa cacggcataa aaaaaagacc ttttgagggt ctcttttttt atttgagtat
    14281 gtaattctta atgccaggat gccaataagc catgacttca aatgcaccat ttgcaacttc
    14341 gtcatcttct tcctcaatct tgacaagatc gccgccctcc gcatcaccaa ggttcagctc
    14401 cttatgaatt tccttcaaaa taccaccgta cccgatcagt ctgcgggctg aaagcgcatc
    14461 atccaagtaa aacacagtat tcaaattatc atccgtcacc ttgctcccac gcacaacatc
    14521 agtatctttc actggatact tagaaatctc caaaacagct ttttgctcca tcatcgcttc
    14581 tcgtacatca ctctctatct gctcggcatc aattttaact cttcccttga cccttcgaat
    14641 atcgacgatc ggagtgtagt ccaacttcat agctcttttc caaaggctcg tccattccgc
    14701 ttgcttgatg taatttttac cgaaataatt tctcttcaca ggtaacaaca catggaaatg
    14761 aggatgatat gtatcttctt catgattttt agtgatctct aaagctctga aaaatccaag
    14821 aacagaggtc tttacttttt tatactgaaa aagcttccga aaaccttcca tcatctcaga
    14881 aatttgtggc ttcaggcgtt ctcccttaac atttcgaacc gtcaacgtca aaaaaatcca
    14941 tccgcagcca tactgtcgat tcgcttcctc aataatcagc ttgttatgat aagcaatttt
    15001 taacgacctg cgccacgcac acatcggaca taacctcact ttacaaaaat gggcttgata
    15061 cagtttcaat ctgcccgttt ccgggtctct tttaaacgac agatgctctg cacattcaga
    15121 taaacgctca gcctttttgc catagtaagg cgctccgatt cttttctcca atgcttcata
    15181 atgctccgcc ataagattgg cccgtctctt ttttcctctc caatcccgct ttttacctgt
    15241 tgcagtttta tcttcgagga tgctataatc attttcagat gaatacatga acaaagaaac
    15301 tccttctgat gctagtcctc tagcaatcta ttattttggt ttggtcacct taaataatag
    15361 cagaaggagt ttttacctgt caaaaaggcg taaaaacctt gacacacaag gcattaataa
    15421 ggtttttcaa aatgatgttg ttgctatata gtatcaagat aagaaaagac ccgattttgg
    15481 ctatgccaaa atcgcaaaaa agcccgctga aaccagccgg ctttttttaa aacccaaaaa
    15541 ccttaaaacc caaagattaa aaccgttctt cccccgtagg ggggagattt tttttgaaaa
    15601 aatcgacctg ccgctgttat ataaatcagg ttgcattcct cgaattgcgc tttttcattt
    15661 cagtcaccca ccctcctaat cattatttgc tgttcaagta gaaagacggc tatcagctga
    15721 aaatttcatc gaaccacccc tttcatccaa acaaagccgc tttttgaaaa tttcttcaaa
    15781 tcaggccctt attttgagat aatacagaat aatacaaaaa gttaccaatt ttgaaagaga
    15841 aaaggaagga tggagaaggt ggagaccaaa gtagagtttg aaaaagtcgc tcgcaacctt
    15901 aacgattggt atagggtcat caaacaaaac aatattccca aagctacagc catgcgggaa
    15961 aagatcgtaa agacactgcc agacatggaa gaaaatcaga acgtacttct atatttcaat
    16021 ctcatagact ctcgctttaa actgatgact gaaaattata gtgaatcagg aaatcttctt
    16081 ggaaaagtga aatacgaaac actggagaca accacagacg acatgatcca gtattatttt
    16141 tatcttttca acggcatgta ccacttttac gaaaaagact tcatcgaagc gatcaacttc
    16201 tacagaattg cagagaacaa gctcaacaaa gtgccggacg aaatagaaag ggctgaattc
    16261 cactttcaaa ctgcgattgc ttattatgaa atccgccaga actttttctc tttaaatcat
    16321 gccgaaaaag cgcttgaaag ctttaaagca cacgaagact acactaaccg agtaattaaa
    16381 tgcaccatgc tttttgcgat gaataaagtt gacttgcagc aatgggaaga agccatctct
    16441 ttatacaaac atgccataca tattgcttcc caaaataaag acggacactc tgaaggctta
    16501 ggtcatttca atttaggcgt atgctttgag agacaggaac tccttgaaga agcaaaagac
    16561 cactttcaga aagctttggc catcccggca cattgcgaat ccgtttattc gatccgctcc
    16621 atgtacatgt taagccgcgt tttttacaaa ttaggatcaa aagagatggc acgggaatgg
    16681 ggcaacaaag cacttgcata tgctgaaaaa gtaaacgaac aagtatataa gaccaaactg
    16741 aacctcatat actttctata cgatgcaacc gattcggcat cttttgactt gaatatgaat
    16801 gtactcaaag agaaaaattt gtggtcggat gtcgctgatc tatcgctaaa tgccgctctg
    16861 tattacaaaa agcaggagaa cgctgatctg tcatctaaat attttgagga agcttg
//
